# Supplementary material for: A Novel Recurrent 200 kb CRYL1 Deletion Underlies DFNB1A Hearing Loss in Patients from Northwestern Spain
Source: Genes (Basel). 2025 May 30;16(6):670. doi: 10.3390/genes16060670 (PMC12191918; doi:10.3390/genes16060670)
Supplement: Supplementary file 1 [file genes-16-00670-s001.zip]

Archive with 1 entries (1 files):
- Supplementary Figure 1 CRYL1 20250507.pdf
